# Supplementary material for: The Effects of Select Hydrocolloids on the Processing of Pâté-Style Canned Pet Food
Source: Foods. 2021 Oct 19;10(10):2506. doi: 10.3390/foods10102506 (PMC8535922; doi:10.3390/foods10102506)
Supplement: Supplementary file 1 [file foods-10-02506-s001.zip]

Archive with 1 entries (1 files):
- foods-1403321-supplementary.pdf
